# Supplementary material for: Association between NSAIDs and Clostridium difficile-Associated Diarrhea: A Systematic Review and Meta-Analysis
Source: Can J Gastroenterol Hepatol. 2016 Mar 8;2016:7431838. doi: 10.1155/2016/7431838 (PMC4904696; doi:10.1155/2016/7431838)
Supplement: Supplementary file 1 — Funnel plot to assess publication bias of included studies. Circles on the right of vertical line had odds ratio more than 1.39. Circles on the right of vertical line had odds ratio less than 1.39. [file 7431838.f1.zip]

Archive with 2 entries (2 files):
- Supplemental Data File.doc
- Supplemental figure 1.ppt
